# Supplementary material for: Chronic Kidney Disease-Associated Pruritus in Hemodialysis: Unraveling Mechanisms and Emerging Therapeutic Targets—A Systematic Review
Source: Int J Mol Sci. 2026 Jan 15;27(2):851. doi: 10.3390/ijms27020851 (PMC12840920; doi:10.3390/ijms27020851)
Supplement: Supplementary file 1 [file ijms-27-00851-s001.zip]

Archive with 1 entries (1 files):
- ijms-4045961-supplementary.pdf
